# Supplementary material for: Antimicrobial effect of benzbromarone combined with colistin against multidrug-resistant bacteria
Source: Front Med (Lausanne). 2025 Sep 10;12:1665514. doi: 10.3389/fmed.2025.1665514 (PMC12457112; doi:10.3389/fmed.2025.1665514)
Supplement: Supplementary file 1 [file Data_Sheet_1.XLSX]

## Sheet: Fig.1
Fig.1A
（μg/ml）	0	2	4	8	16	32	64	128
16	0.0115	0.0055	0.0035	0.0015	0.0255	0.0245	0.0225	0.0085
8	0.1455	0.0255	0.0285	0.0295	0.0285	0.0235	0.0225	0.0085
4	0.1875	0.0695	0.0095	0.0295	0.0265	0.0285	0.0015	0.0205
2	0.2565	0.0785	0.0125	0.0285	0.0285	0.0295	0.0275	0.0205
1	0.3045	0.3175	0.2865	0.0075	0.0275	0.0275	0.0275	0.0235
0.5	0.3815	0.3575	0.3795	0.1485	0.0255	0.0265	0.0225	0.0185
0.25	0.4665	0.4235	0.4085	0.3395	0.0295	0.0145	0.0055	0.0155
0	0.5315	0.5075	0.5195	0.5095	0.5105	0.4935	0.4765	0.5085
Fig.1B
（μg/ml）	0	2	4	8	16	32	64	128
16	0.0384	0.0274	0.0264	0.0284	0.0194	0.0124	0.0244	0.0184
8	0.0334	0.0224	0.0314	0.0324	0.0294	0.0264	0.0274	0.0094
4	0.3034	0.2124	0.1164	0.0314	0.0344	0.0374	0.0354	0.0284
2	0.4054	0.3424	0.2024	0.1784	0.0234	0.0344	0.0394	0.0244
0	0.4504	0.3274	0.2444	0.2344	0.1184	0.0364	0.0384	0.0304
0.5	0.5064	0.4194	0.3454	0.2584	0.1264	0.0134	0.0194	0.0234
0.25	0.5344	0.5194	0.3914	0.2944	0.1734	0.0814	0.0204	0.0234
0	0.5244	0.4944	0.5244	0.5704	0.4964	0.5784	0.4814	0.5654
Fig.1C
（μg/ml）	0	2	4	8	16	32	64	128
32	0.0084	0.0274	0.0264	0.0284	0.0194	0.0124	0.0244	0.0184
16	0.1034	0.0224	0.0314	0.0324	0.0294	0.0264	0.0274	0.0094
8	0.3034	0.3124	0.3164	0.2614	0.0344	0.0374	0.0354	0.0284
4	0.4054	0.4424	0.4024	0.3784	0.0234	0.0344	0.0394	0.0244
2	0.4504	0.4274	0.4444	0.4344	0.3284	0.0364	0.0384	0.0304
1	0.5064	0.4194	0.4454	0.4584	0.3764	0.0134	0.0194	0.0234
0.5	0.5344	0.5194	0.4914	0.4944	0.4734	0.4114	0.0204	0.0234
0	0.5244	0.4844	0.5044	0.5004	0.4664	0.4784	0.4714	0.5254

## Sheet: Fig.2
Fig.2A
Time(h)	Control group			Col group (0.5 μg/ml)			Ben group (64 μg/ml)			COL(0.5 μg/ml)+Ben(64 μg/ml)
0	0.006	0.002	0.005	0.008	0.007	0.009	0.006	0.008	0.006	0.008	0.08	0.011
2	0.102	0.118	0.096	0.112	0.102	0.112	0.108	0.114	0.118	0.006	0.001	0.006
4	0.392	0.374	0.324	0.266	0.276	0.0288	0.35	0.346	0.382	0.033	0.038	0.044
6	0.598	0.714	0.6	0.658	0.666	0.48	0.664	0.66	0.656	0.029	0.033	0.04
8	0.716	0.656	0.712	0.626	0.636	0.648	0.65	0.668	0.684	0.013	0.018	0.024
10	0.852	0.928	0.848	0.852	0.862	0.876	0.856	0.852	0.85	0.026	0.031	0.038
12	0.968	1.04	0.962	0.848	0.858	0.87	0.952	0.928	0.964	0.024	0.029	0.035
14	1.088	1.162	1.082	1.052	1.062	1.074	1.056	1.052	1.048	0.026	0.031	0.037
16	1.162	1.18	1.156	1.048	1.056	1.068	1.17	1.146	1.164	0.024	0.028	0.034
18	1.234	1.21	1.222	1.222	1.23	1.044	1.228	1.222	1.218	0.011	0.015	0.022
Fig.2B
Time(h)	Control group			Col group (0.5 μg/ml)			Ben group (64 μg/ml)			COL(0.5 μg/ml)+Ben(64 μg/ml)
0	0.029	0.036	0.035	0.035	0.043	0.031	0.033	0.048	0.044	0.033	0.041	0.03
2	0.298	0.29	0.288	0.208	0.214	0.218	0.212	0.202	0.232	0.047	0.045	0.043
4	0.452	0.53	0.452	0.47	0.466	0.462	0.466	0.476	0.488	0.04	0.039	0.038
6	0.748	0.798	0.726	0.664	0.7	0.716	0.658	0.666	0.74	0.043	0.041	0.041
8	0.854	0.912	0.834	0.83	0.828	0.824	0.826	0.836	0.848	0.032	0.03	0.029
10	0.99	0.936	0.956	0.976	0.952	0.91	0.912	0.862	0.876	0.042	0.04	0.039
12	1.1	1.016	1.072	1.052	1.048	1.044	1.048	1.018	1.07	0.044	0.042	0.041
14	1.208	1.134	1.188	1.136	1.172	1.188	1.172	1.122	1.214	0.039	0.037	0.036
16	1.28	1.31	1.256	1.25	1.246	1.244	1.248	1.216	1.268	0.036	0.033	0.032
18	1.362	1.256	1.332	1.288	1.302	1.338	1.302	1.25	1.344	0.049	0.047	0.047
Fig.2C
	Control group			Col group (0.5 μg/ml)			Ben group (64 μg/ml)			COL(0.5 μg/ml)+Ben(64 μg/ml)
0	0.029	0.025	0.024	0.029	0.013	0.04	0.022	0.023	0.028	0.021	0.029	0.038
2	0.212	0.214	0.22	0.212	0.202	0.212	0.244	0.218	0.22	0.039	0.024	0.05
4	0.304	0.306	0.328	0.266	0.276	0.288	0.358	0.32	0.262	0.042	0.026	0.053
6	0.464	0.46	0.476	0.458	0.466	0.48	0.464	0.406	0.468	0.03	0.024	0.04
8	0.6	0.594	0.606	0.626	0.636	0.648	0.676	0.658	0.68	0.04	0.024	0.051
10	0.734	0.734	0.746	0.852	0.862	0.876	0.72	0.774	0.742	0.042	0.025	0.053
12	0.86	0.86	0.868	0.848	0.858	0.87	0.898	0.9	0.95	0.027	0.02	0.048
14	0.976	0.974	0.984	0.952	0.902	0.894	0.924	0.98	0.956	0.033	0.027	0.044
16	1.11	1.116	1.106	1.048	1.056	1.068	1.156	1.114	1.166	0.047	0.021	0.059
18	1.122	1.138	1.148	1.02	1.03	1.044	1.126	1.194	1.206	0.052	0.025	0.063

## Sheet: Fig.3
Fig.3A
Time(h)	Control group			Col group (0.5 μg/ml)			Ben group (64 μg/ml)			COL(0.5 μg/ml)+Ben(64 μg/ml)
0	5.51294	5.48939	5.50309	5.91235	5.52893	5.18375	4.81291	5.32946	5.71235	5.78346	5.19284	4.84729
2	5.94542	5.87355	5.91275	6.34789	5.78541	7.12459	6.04532	5.68912	6.39871	5.98457	5.12635	4.94512
4	6.32548	6.19483	6.24551	6.89234	6.47239	6.56321	6.87451	6.4124	7.12598	4.21568	4.48214	4.73451
6	7.11224	7.08945	7.12057	7.24712	7.55235	7.48912	7.48291	7.91561	7.23949	3.57385	3.19346	3.48214
8	7.75891	7.72511	7.64345	7.18346	7.63948	7.82713	8.29512	7.84327	8.70124	2.04751	2.39486	2.67239
10	8.1549	8.17276	8.18639	8.51235	8.39285	8.18457	8.62345	8.19235	8.95461	0	0	0
12	8.37469	8.34052	8.35603	8.34789	8.82457	8.49567	9.13458	8.87513	9.39871	0	0	0
Fig.3B
Time(h)	Control group			Col group (0.5 μg/ml)			Ben group (64 μg/ml)			COL(0.5 μg/ml)+Ben(64 μg/ml)
0	5.61235	5.68213	5.74589	5.98213	5.19346	5.51235	5.13468	5.38215	5.69346	5.24891	5.48213	5.79346
2	6.19346	6.24789	6.31568	6.34789	5.51235	5.82568	6.21568	6.48213	6.79346	5.13568	5.41235	5.72568
4	7.01568	7.08213	7.14568	7.12568	6.38213	6.64589	7.04568	7.31568	7.58213	4.19346	5.48213	4.74568
6	7.89346	7.94568	8.01235	7.89346	8.01235	7.72568	8.19346	8.48213	8.74568	3.01568	4.32568	3.58213
8	8.61568	8.88213	8.54589	8.71568	8.24789	8.88213	9.02568	9.31568	8.58213	1.94568	1.19346	1.48213
10	9.79346	9.54789	9.91568	9.89346	9.12568	9.48213	9.89346	9.19346	9.48213	0	0	0
12	9.92568	9.48213	9.84568	9.71568	9.01568	9.34789	9.71568	9.01568	9.29346	0	0	0
Fig.3C
Time(h)	Control group			Col group (0.5 μg/ml)			Ben group (64 μg/ml)			COL(0.5 μg/ml)+Ben(64 μg/ml)
0	5.31568	5.48213	5.79346	4.21568	5.68213	6.94568	5.31235	5.84568	6.48213	5.42891	5.78213	6.34568
2	6.24568	6.51235	6.82568	7.31568	6.84568	7.48213	6.92568	7.19346	7.84568	5.92568	5.21568	5.68213
4	7.12568	7.38213	7.64568	7.19346	8.72568	7.48213	7.21568	7.48213	7.94568	4.04568	4.48213	4.94568
6	8.19346	8.41235	8.72568	8.58213	8.94568	8.72568	8.12568	8.38213	8.72568	3.12568	3.49346	3.84568
8	8.94568	9.21568	9.48213	8.19346	8.68213	8.32568	8.48213	8.74568	8.19346	2.31235	2.69346	2.12568
10	9.79346	9.02568	9.34568	8.48213	9.84568	9.41568	9.58213	9.94568	9.48213	1.48213	2.84568	2.31568
12	9.58213	9.89346	9.12568	8.19346	9.72568	9.58213	9.84568	8.59346	9.51235	0	0	0

## Sheet: Fig.4
Fig.4A
	Control group	Col group (0.5 μg/ml)	Ben group (64 μg/ml)	COL(0.5 μg/ml)+Ben(64 μg/ml)
R1	18532	19245	17892	29871
R2	20234	21467	19562	31289
R3	18945	22893	20347	32845
Fig.4B
	Control group	Col group (0.5 μg/ml)	Ben group (64 μg/ml)	COL(0.5 μg/ml)+Ben(64 μg/ml)
R1	24987	28367	26894	35754
R2	25346	23548	26632	32892
R3	27891	27987	25345	32456

## Sheet: Fig.5
Fig.5A
	Day	Blank group	Day	Col group (5mg/kg)	Day	Ben group (5 mg/kg)	Day	COL(5mg/kg)+Ben(2.5 mg/kg)	Day	Untreated group
	1	1	1	1	1	1	1	1	1	1
	1	0	1	1	1	1	1	1	1	1
	2	0	1	1	1	1	1	1	1	1
	2	0	2	1	2	1	2	0	1	1
	3	0	2	1	2	1	3	0	2	1
	3	0	3	1	2	1	3	0	2	1
	4	0	3	1	2	1	4	0	3	1
	4	0	3	1	2	1	4	0	3	1
	5	0	4	0	3	1	5	0	3	1
	5	0	5	0	5	0	5	0	3	1
Fig.5B
	Day	Blank group	Day	Col group (5mg/kg)	Day	Ben group (5 mg/kg)	Day	COL(5mg/kg)+Ben(2.5 mg/kg)	Day	Untreated group
	1	0	1	1	1	1	1	1	1	1
	1	0	1	1	1	1	1	1	1	1
	2	0	1	1	1	1	2	1	1	1
	2	0	2	1	1	1	2	1	2	1
	3	0	2	1	2	1	3	0	2	1
	3	0	2	1	2	1	3	0	2	1
	4	0	3	1	2	1	4	0	2	1
	4	0	4	1	2	1	4	0	3	1
	5	0	4	1	4	1	5	0	3	1
	5	0	5	0	5	0	5	0	3	1
Fig.5C
	Day	Blank group	Day	Col group (5mg/kg)	Day	Ben group (5 mg/kg)	Day	COL(5mg/kg)+Ben(2.5 mg/kg)	Day	Untreated group
	1	0	1	1	1	1	1	1	1	1
	1	0	1	1	1	1	1	1	1	1
	2	0	1	1	1	1	2	1	1	1
	2	0	1	1	2	1	3	0	2	1
	3	0	2	1	2	1	3	0	2	1
	3	0	2	1	2	1	3	0	2	1
	4	0	2	1	2	1	4	0	2	1
	4	0	4	1	2	1	4	0	3	1
	5	0	4	1	2	1	5	0	3	1
	5	0	5	0	5	0	5	0	3	1
